# Supplementary material for: Regulatory T Cell Responses in Participants with Type 1 Diabetes after a Single Dose of Interleukin-2: A Non-Randomised, Open Label, Adaptive Dose-Finding Trial
Source: PLoS Med. 2016 Oct 11;13(10):e1002139. doi: 10.1371/journal.pmed.1002139 (PMC5058548; doi:10.1371/journal.pmed.1002139)
Supplement: S1 Data — (XLSX) [file pmed.1002139.s004.xlsx]

## Sheet: Fig1B
Fig1B: participant starting sequence, evaluable population (N=39), with dose and interim analysis sequence
ID	daystart	dayend	seq	ddcgroup	dose
2	0	60	1	1	0.04
1	21	81	2	1	0.04
15	42	102	3	1	0.16
14	42	102	4	1	0.16
28	49	109	5	1	0.6
27	56	130	6	1	0.6
37	70	130	7	1	1
36	91	151	8	1	1
39	105	175	9	1	1.5
38	133	200	10	1	1.5
32	147	207	11	2	0.62
31	154	214	12	3	0.62
35	161	232	13	4	0.75
13	161	218	14	4	0.16
24	168	214	15	5	0.44
12	168	234	16	5	0.045
11	182	242	17	6	0.045
33	182	233	18	6	0.73
10	196	256	19	7	0.045
30	203	263	20	8	0.62
9	210	269	22	8	0.045
29	210	269	21	8	0.62
23	217	277	23	9	0.408
22	217	276	24	9	0.408
17	224	283	25	10	0.317
26	259	316	27	11	0.445
8	259	318	26	11	0.045
25	266	330	28	11	0.445
7	266	312	29	11	0.045
6	273	332	30	12	0.045
34	273	332	31	12	0.737
16	280	339	32	13	0.175
19	287	346	33	14	0.365
18	294	353	34	15	0.363
5	294	353	35	15	0.045
4	301	360	36	16	0.045
20	308	365	37	17	0.376
3	315	379	38	18	0.045
21	343	388	39	19	0.388
Where variables are:
ID	a linking identifier to tables for other panels
daystart	the dosing date for each participant, as elapsed days from the beginning of the study
dayend	the end-of-follow-up date for each participant, as elapsed days from the beginning of the study
seq	the order in which participants started on trial
dccgroup	participant contributed to all interim analyses greater than this
dose	x10^6 IU/m^2
