# Supplementary material for: Regulatory T Cell Responses in Participants with Type 1 Diabetes after a Single Dose of Interleukin-2: A Non-Randomised, Open Label, Adaptive Dose-Finding Trial
Source: PLoS Med. 2016 Oct 11;13(10):e1002139. doi: 10.1371/journal.pmed.1002139 (PMC5058548; doi:10.1371/journal.pmed.1002139)
Supplement: S2 Data — (XLSX) [file pmed.1002139.s005.xlsx]

## Sheet: Fig2B
Fig2B: participant doses, analysis population (N=40), in dosing sequence
ID	Dose	Dosegroup
2	0.04	1
1	0.04	1
15	0.16	2
14	0.16	2
28	0.6	3
27	0.6	3
37	1	5
36	1	5
39	1.5	5
38	1.5	5
32	0.62	4
31	0.62	4
35	0.75	4
13	0.16	2
24	0.44	3
12	0.045	1
11	0.045	1
33	0.73	4
10	0.045	1
30	0.62	4
9	0.045	1
29	0.62	4
23	0.408	3
22	0.408	3
17	0.317	2
26	0.445	3
8	0.045	1
25	0.445	3
7	0.045	1
6	0.045	1
34	0.737	4
16	0.175	2
19	0.365	2
18	0.363	2
5	0.045	1
4	0.045	1
20	0.376	2
NA	0.433	3
3	0.045	1
21	0.388	3
Where variables are:
ID	a linking identifier to tables for other panels
Dose	x10^6 IU/m^2
Dosegroup	is Dose coded:
	1 = (0.04-0.045)
	2 = (0.16-0.38)
	3 = (0.385-0.61)
	4 = (0.62-0.99)
	5 = (1-1.5)

## Sheet: Fig2C
Fig2C: Maximum %increase of Tregs from baseline
ID	Dose	Dosegroup	Day7
1	0.04	1	8.33
2	0.04	1	0
3	0.045	1	1.22
4	0.045	1	16.42
5	0.045	1	6.45
6	0.045	1	-1.41
7	0.045	1	13.73
8	0.045	1	11.11
9	0.045	1	4.69
10	0.045	1	6.17
11	0.045	1	12.5
12	0.045	1	18.18
13	0.16	2	12.05
14	0.16	2	16.28
15	0.16	2	12.86
16	0.175	2	17.46
17	0.317	2	24.32
18	0.363	2	-0.93
19	0.365	2	29.09
20	0.376	2	11.54
21	0.388	3	8.7
22	0.408	3	3.57
23	0.408	3	10.53
24	0.44	3	13.64
25	0.445	3	21.95
26	0.445	3	39.66
27	0.6	3	16.98
28	0.6	3	13.79
29	0.62	4	40
30	0.62	4	29.51
31	0.62	4	26.67
32	0.62	4	29.23
33	0.73	4	14.93
34	0.737	4	20.34
35	0.75	4	24.64
36	1	5	20.2
37	1	5	41.86
38	1.5	5	39.53
39	1.5	5	25.71
Dose (x 10^6 IU/m^2) is coded in groups:
	1 = (0.04-0.045)
	2 = (0.16-0.38)
	3 = (0.385-0.61)
	4 = (0.62-0.99)
	5 = (1-1.5)
