# Supplementary material for: Regulatory T Cell Responses in Participants with Type 1 Diabetes after a Single Dose of Interleukin-2: A Non-Randomised, Open Label, Adaptive Dose-Finding Trial
Source: PLoS Med. 2016 Oct 11;13(10):e1002139. doi: 10.1371/journal.pmed.1002139 (PMC5058548; doi:10.1371/journal.pmed.1002139)
Supplement: S3 Data — (XLSX) [file pmed.1002139.s006.xlsx]

## Sheet: Fig3A
Fig3A: Change in lymphocyte count (10^9/l) from baseline	Time
Dose	0	90mins	1	2	3	4	7
1	0	0.178	0.102	0.122	0.121	0.107	0.13
2	0	-0.019	-0.144	0.147	-0.038	0.116	0.222
3	0	-0.061	-0.388	0.081	0.201	0.119	0.074
4	0	0.122	-0.459	-0.127	-0.173	-0.109	-0.148
5	0	-0.14	-0.57	-0.002	0.012	0.177	-0.001
Time is in days
Dose (x 10^6 IU/m^2) is coded in groups:
	1 = (0.04-0.045)
	2 = (0.16-0.38)
	3 = (0.385-0.61)
	4 = (0.62-0.99)
	5 = (1-1.5)

## Sheet: Fig3B
Fig3B: participant change in lymphocyte count (10^9/l), evaluable population (N=39), by dose and baseline lymphocyte count
ID	Dose	Baseline_lymphocyte	Lymphocyte_difference_to_Day1
1	0.04	1.11	-0.03
2	0.04	1.56	-0.04
3	0.045	1.36	0.07
4	0.045	1.48	0.04
5	0.045	1.1	0.43
6	0.045	1.65	0.41
7	0.045	1.53	-0.11
8	0.045	1.38	-0.41
9	0.045	2.07	0.82
10	0.045	1.61	-0.04
11	0.045	1.49	0.17
12	0.045	1.39	-0.09
13	0.16	1.71	0.18
14	0.16	1.51	0.05
15	0.16	2.7	-0.44
16	0.175	1.72	-0.19
17	0.317	2.16	-0.3
18	0.363	1.84	-0.14
19	0.365	2	-0.35
20	0.376	1.63	0.04
21	0.388	1.92	-0.31
22	0.408	1.6	-0.24
23	0.408	0.95	-0.14
24	0.44	2.21	0.19
25	0.445	1.33	-0.31
26	0.445	2.64	-1.26
27	0.6	2.31	-0.71
28	0.6	1.77	-0.32
29	0.62	1.83	0.01
30	0.62	1.57	-0.39
31	0.62	1.81	-0.13
32	0.62	1.36	-0.2
33	0.73	3.84	-1.78
34	0.737	1.74	-0.39
35	0.75	1.87	-0.33
36	1	2.41	-0.78
37	1	2.07	-0.7
38	1.5	1.15	-0.21
39	1.5	2.2	-0.59
Where variables are:
ID	a linking identifier to tables for other panels
Dose	x10^6 IU/m^2
to visualise a rotatable 3d plot:
https://plot.ly/~jjnh2/401.embed
