# Supplementary material for: Regulatory T Cell Responses in Participants with Type 1 Diabetes after a Single Dose of Interleukin-2: A Non-Randomised, Open Label, Adaptive Dose-Finding Trial
Source: PLoS Med. 2016 Oct 11;13(10):e1002139. doi: 10.1371/journal.pmed.1002139 (PMC5058548; doi:10.1371/journal.pmed.1002139)
Supplement: S4 Data — (XLSX) [file pmed.1002139.s007.xlsx]

## Sheet: Fig4A
Fig4A: Change in eosinophil count (10^9/l) from baseline	Time
Dose	0	90mins	1	2	3	4	7
1	0	-0.008	0.023	0.019	0.004	0.006	0.037
2	0	-0.021	0.063	0.043	-0.011	-0.014	0.014
3	0	-0.045	0.048	0.019	-0.023	-0.045	-0.006
4	0	-0.008	0.096	0.063	0.003	-0.026	-0.031
5	0	-0.033	0.107	0.07	-0.023	0	-0.037
Time is in days
Dose (x 10^6 IU/m^2) is coded in groups:
	1 = (0.04-0.045)
	2 = (0.16-0.38)
	3 = (0.385-0.61)
	4 = (0.62-0.99)
	5 = (1-1.5)

## Sheet: Fig4B
Fig4B: participant change in eosinophil count (10^9/l), evaluable population (N=39), by dose and baseline eosinophil count
ID	Baseline_eosinophil	Dose	Eosinophil_difference_to_Day1
1	0.07	0.04	0
2	0.18	0.04	0
3	0.04	0.045	0
4	0.23	0.045	0.05
5	0.11	0.045	0.01
6	0.1	0.045	0.04
7	0.25	0.045	0.03
8	0.06	0.045	-0.02
9	0.08	0.045	-0.01
10	0.07	0.045	0
11	0.28	0.045	0.16
12	0.13	0.045	0.02
13	0.25	0.16	0.16
14	0.13	0.16	0
15	0.24	0.16	-0.02
16	0.26	0.175	-0.01
17	0.41	0.317	-0.05
18	0.41	0.363	0.27
19	0.12	0.365	0.03
20	0.15	0.376	0.12
21	0.31	0.388	0.15
22	0.2	0.408	0.02
23	0.09	0.408	0.01
24	0.1	0.44	0.03
25	0.15	0.445	0.03
26	0.19	0.445	-0.08
27	0.14	0.6	0.13
28	0.86	0.6	0.09
29	0.06	0.62	0.02
30	0.29	0.62	0.01
31	0.16	0.62	0.04
32	0.15	0.62	0.1
33	0.51	0.73	0.24
34	0.18	0.737	0.2
35	0.05	0.75	0.06
36	0.33	1	0.11
37	0.1	1	0.09
38	0.06	1.5	0.07
39	0.36	1.5	0.16
Where variables are:
ID	a linking identifier to tables for other panels
Dose	x10^6 IU/m^2
to visualise a rotatable 3d plot:
https://plot.ly/~jjnh2/403.embed
