# Supplementary material for: Regulatory T Cell Responses in Participants with Type 1 Diabetes after a Single Dose of Interleukin-2: A Non-Randomised, Open Label, Adaptive Dose-Finding Trial
Source: PLoS Med. 2016 Oct 11;13(10):e1002139. doi: 10.1371/journal.pmed.1002139 (PMC5058548; doi:10.1371/journal.pmed.1002139)
Supplement: S5 Data — (XLSX) [file pmed.1002139.s008.xlsx]

## Sheet: Fig5A
Fig5A: %change in Tregs/CD4 clinical FACS from baseline	Time
Dose	0	1	2	3	4	7
1	0	0.2	0.25	0.083	0.025	0.017
2	0	-0.612	0.85	0.412	0.637	0.45
3	0	-1.1	0.763	0.812	0.638	0.032
4	0	-0.571	1.429	1.157	0.957	0.714
5	0	-0.975	0.95	1.55	1.675	1.3
Time is in days
Dose (x 10^6 IU/m^2) is coded in groups:
	1 = (0.04-0.045)
	2 = (0.16-0.38)
	3 = (0.385-0.61)
	4 = (0.62-0.99)
	5 = (1-1.5)

## Sheet: Fig5B
Fig5B: Change in Tregs count (10^9/l) from baseline	Time
Dose	0	1	2	3	4	7
1	0	-0.001	-0.002	0.002	-0.003	-0.001
2	0	-0.009	0.012	0	0.007	0.007
3	0	-0.011	0.015	0.019	0.018	0.007
4	0	-0.021	0.009	0	0.006	0.002
5	0	-0.028	0.015	0.022	0.033	0.014
Time is in days
Dose (x 10^6 IU/m^2) is coded in groups:
	1 = (0.04-0.045)
	2 = (0.16-0.38)
	3 = (0.385-0.61)
	4 = (0.62-0.99)
	5 = (1-1.5)

## Sheet: Fig5C
Fig5C: %change in Tregs/CD4 mechanistic FACS from baseline	Time
Dose	0	90mins	1	2	3	4	7
1	0	-11.708	4.172	5.33	4.754	4.257	4.634
2	0	-18.481	-13.685	10.042	5.879	7.065	5.672
3	0	-18.424	-18.429	9.154	14.529	13.14	7.316
4	0	-20.273	-15.582	15.879	16.004	13.506	7.846
5	0	-14.52	-26.183	5.507	16.162	26.454	18.992
Time is in days
Dose (x 10^6 IU/m^2) is coded in groups:
	1 = (0.04-0.045)
	2 = (0.16-0.38)
	3 = (0.385-0.61)
	4 = (0.62-0.99)
	5 = (1-1.5)

## Sheet: Fig5D
Fig5D: %change in Tregs/CD4 day 1
ID	Dose	Dosegroup	Day1
1	0.04	1	9.97
2	0.04	1	NA
3	0.045	1	3.42
4	0.045	1	5.05
5	0.045	1	6.15
6	0.045	1	2.68
7	0.045	1	5.67
8	0.045	1	-5.56
9	0.045	1	NA
10	0.045	1	3.83
11	0.045	1	2.06
12	0.045	1	8.44
13	0.16	2	8.03
14	0.16	2	-19.04
15	0.16	2	-5.46
16	0.175	2	-23.62
17	0.317	2	-9.25
18	0.363	2	-23
19	0.365	2	-16.72
20	0.376	2	-20.43
21	0.388	3	-18.94
22	0.408	3	-6.08
23	0.408	3	-4.55
24	0.44	3	-30.36
25	0.445	3	-10.15
26	0.445	3	-2.4
27	0.6	3	-48.15
28	0.6	3	-26.79
29	0.62	4	-4.58
30	0.62	4	-22.92
31	0.62	4	4.64
32	0.62	4	-12.96
33	0.73	4	-29.55
34	0.737	4	-27.9
35	0.75	4	-15.81
36	1	5	-19.07
37	1	5	-24.6
38	1.5	5	-27.58
39	1.5	5	-33.48
Dose (x 10^6 IU/m^2) is coded in groups:
	1 = (0.04-0.045)
	2 = (0.16-0.38)
	3 = (0.385-0.61)
	4 = (0.62-0.99)
	5 = (1-1.5)

## Sheet: Fig5E
Fig5E: IL-2 (IU/ml)	Time
Dose	0	90mins	1	2	3	4	7
1	0.00223	0.787555	0.016436	0.003611	0.002381	0.002528	0.002335
2	0.001568	3.46577	0.109098	0.014338	0.004479	0.002619	0.001374
3	0.001705	6.4657	0.233016	0.039655	0.012136	0.004649	0.001975
4	0.001596	8.37778	0.238213	0.038838	0.010664	0.004335	0.002282
5	0.001417	16.5193	0.340448	0.100857	0.035433	0.0162	0.002679
Time is in days
Dose (x 10^6 IU/m^2) is coded in groups:
	1 = (0.04-0.045)
	2 = (0.16-0.38)
	3 = (0.385-0.61)
	4 = (0.62-0.99)
	5 = (1-1.5)

## Sheet: Fig5F
Fig5F: increase in IL-2 (IU/ml) day 1
ID	Dose	Dosegroup	Day1
1	0.04	1	0.03
2	0.04	1	0.03
3	0.045	1	0.01
4	0.045	1	0.03
5	0.045	1	0.02
6	0.045	1	0
7	0.045	1	0.01
8	0.045	1	0.01
9	0.045	1	NA
10	0.045	1	0.01
11	0.045	1	0.03
12	0.045	1	0.01
13	0.16	2	0.02
14	0.16	2	0.15
15	0.16	2	0.08
16	0.175	2	0.09
17	0.317	2	0.06
18	0.363	2	0.15
19	0.365	2	0.23
20	0.376	2	0.09
21	0.388	3	0.19
22	0.408	3	0.11
23	0.408	3	0.09
24	0.44	3	0.19
25	0.445	3	0.14
26	0.445	3	0.08
27	0.6	3	0.79
28	0.6	3	0.28
29	0.62	4	0.26
30	0.62	4	0.3
31	0.62	4	0.13
32	0.62	4	0.16
33	0.73	4	0.36
34	0.737	4	0.35
35	0.75	4	0.12
36	1	5	0.33
37	1	5	0.39
38	1.5	5	0.36
39	1.5	5	0.28
Dose (x 10^6 IU/m^2) is coded in groups:
	1 = (0.04-0.045)
	2 = (0.16-0.38)
	3 = (0.385-0.61)
	4 = (0.62-0.99)
	5 = (1-1.5)
