# Supplementary material for: Regulatory T Cell Responses in Participants with Type 1 Diabetes after a Single Dose of Interleukin-2: A Non-Randomised, Open Label, Adaptive Dose-Finding Trial
Source: PLoS Med. 2016 Oct 11;13(10):e1002139. doi: 10.1371/journal.pmed.1002139 (PMC5058548; doi:10.1371/journal.pmed.1002139)
Supplement: S6 Data — (XLSX) [file pmed.1002139.s009.xlsx]

## Sheet: Fig6A
Fig6A: %change in mTreg CD25 MFI from baseline	Time
Dose	0	90mins	1	2	3	4	7
1	0	-3.314	19.292	7.906	2.463	-0.51	-0.654
2	0	-0.912	34.591	40.488	22.224	14.35	11.298
3	0	-1.337	42.002	42.431	28.32	15.362	3.273
4	0	-1.618	41.088	48.005	36.058	24.635	6.623
5	0	-5.129	66.233	82.611	73.338	59.893	23.846
Time is in days
Dose (x 10^6 IU/m^2) is coded in groups:
	1 = (0.04-0.045)
	2 = (0.16-0.38)
	3 = (0.385-0.61)
	4 = (0.62-0.99)
	5 = (1-1.5)

## Sheet: Fig6B
Fig6B: %change in mTreg CD25 MFI day 1
ID	Dose	Dosegroup	Day1
1	0.04	1	22.33
2	0.04	1	NA
3	0.045	1	18.56
4	0.045	1	16.36
5	0.045	1	21.86
6	0.045	1	-1.92
7	0.045	1	20.52
8	0.045	1	26.05
9	0.045	1	NA
10	0.045	1	26.99
11	0.045	1	15.17
12	0.045	1	27
13	0.16	2	26.67
14	0.16	2	53.34
15	0.16	2	35.35
16	0.175	2	15
17	0.317	2	31.18
18	0.363	2	27.35
19	0.365	2	62.91
20	0.376	2	24.92
21	0.388	3	25.14
22	0.408	3	41.29
23	0.408	3	45.73
24	0.44	3	24.76
25	0.445	3	46.18
26	0.445	3	53.86
27	0.6	3	54.3
28	0.6	3	44.77
29	0.62	4	54.07
30	0.62	4	44.62
31	0.62	4	40.56
32	0.62	4	24.3
33	0.73	4	40.19
34	0.737	4	35.97
35	0.75	4	47.91
36	1	5	74.36
37	1	5	51.16
38	1.5	5	57.76
39	1.5	5	81.66
Dose (x 10^6 IU/m^2) is coded in groups:
	1 = (0.04-0.045)
	2 = (0.16-0.38)
	3 = (0.385-0.61)
	4 = (0.62-0.99)
	5 = (1-1.5)

## Sheet: Fig6C
Fig6C: %change in mTreg CD122 MFI from baseline	Time
Dose	0	90mins	1	2	3	4	7
1	0	-38.737	-10.963	-0.426	4.742	1.571	-1.541
2	0	-63.702	-43.768	-3.084	6.983	9.657	8.411
3	0	-63.852	-46.577	-27.501	-7.067	0.681	4.18
4	0	-67.571	-46.099	-17.639	-7.298	1.569	3.384
5	0	-72.7	-59.102	-39.608	-21.317	-5.493	-3.594
Time is in days
Dose (x 10^6 IU/m^2) is coded in groups:
	1 = (0.04-0.045)
	2 = (0.16-0.38)
	3 = (0.385-0.61)
	4 = (0.62-0.99)
	5 = (1-1.5)

## Sheet: Fig6D
Fig6D: %change in mTreg CD122 MFI day 1
ID	Dose	Dosegroup	Day1
1	0.04	1	-21.27
2	0.04	1	NA
3	0.045	1	5.85
4	0.045	1	-19.31
5	0.045	1	-21.69
6	0.045	1	-7.83
7	0.045	1	-9.49
8	0.045	1	-18.34
9	0.045	1	NA
10	0.045	1	2.22
11	0.045	1	NA
12	0.045	1	-8.82
13	0.16	2	-23.45
14	0.16	2	-50.45
15	0.16	2	-44.03
16	0.175	2	-52.59
17	0.317	2	NA
18	0.363	2	-50.48
19	0.365	2	-35.76
20	0.376	2	-49.61
21	0.388	3	NA
22	0.408	3	-41.31
23	0.408	3	-27.09
24	0.44	3	-39.47
25	0.445	3	-55.25
26	0.445	3	-46.77
27	0.6	3	-60.47
28	0.6	3	-55.68
29	0.62	4	-34.83
30	0.62	4	-50.94
31	0.62	4	-38.36
32	0.62	4	-56.71
33	0.73	4	NA
34	0.737	4	-52.13
35	0.75	4	-43.63
36	1	5	-63.03
37	1	5	-55.17
38	1.5	5	NA
39	1.5	5	NA
Dose (x 10^6 IU/m^2) is coded in groups:
	1 = (0.04-0.045)
	2 = (0.16-0.38)
	3 = (0.385-0.61)
	4 = (0.62-0.99)
	5 = (1-1.5)

## Sheet: Fig6E
Fig6E: change in mTregs pSTAT5 MFI over 90 minutes
ID	Dose	Dosegroup	Baseline	90minutes
1	0.04	1	2322	1942
2	0.04	1	1631	1670
3	0.045	1	2251	2262
4	0.045	1	2057	1937
5	0.045	1	2169	1970
6	0.045	1	2279	2016
7	0.045	1	1823	1668
8	0.045	1	2013	1498
9	0.045	1	NA	NA
10	0.045	1	1980	2088
11	0.045	1	2272	2130
12	0.045	1	1155	NA
13	0.16	2	1984	1769
14	0.16	2	1770	1527
15	0.16	2	1721	1567
16	0.175	2	2051	1971
17	0.317	2	787	667
18	0.363	2	1789	1531
19	0.365	2	1718	1581
20	0.376	2	2287	1939
21	0.388	3	2130	1983
22	0.408	3	1080	1029
23	0.408	3	1111	897
24	0.44	3	1297	1178
25	0.445	3	1540	1610
26	0.445	3	1511	1571
27	0.6	3	2018	1696
28	0.6	3	2072	1867
29	0.62	4	1144	1041
30	0.62	4	1458	1305
31	0.62	4	NA	NA
32	0.62	4	1913	1775
33	0.73	4	2202	2004
34	0.737	4	1774	1592
35	0.75	4	1872	1730
36	1	5	1744	1472
37	1	5	1994	1668
38	1.5	5	1747	1414
39	1.5	5	1454	1225
Where variables are:
ID	a linking identifier to tables for other panels
Dose	x10^6 IU/m^2
Dosegroup	is Dose coded:
	1 = (0.04-0.045)
	2 = (0.16-0.38)
	3 = (0.385-0.61)
	4 = (0.62-0.99)
	5 = (1-1.5)

## Sheet: Fig6F
Fig6F: %change in mTregs pSTAT5 MFI day 1
ID	Dose	Dosegroup	Day1
1	0.04	1	NA
2	0.04	1	-9.31
3	0.045	1	NA
4	0.045	1	NA
5	0.045	1	NA
6	0.045	1	29.08
7	0.045	1	-6.15
8	0.045	1	-9.6
9	0.045	1	NA
10	0.045	1	NA
11	0.045	1	NA
12	0.045	1	NA
13	0.16	2	NA
14	0.16	2	-39.98
15	0.16	2	-39.52
16	0.175	2	NA
17	0.317	2	-20.04
18	0.363	2	NA
19	0.365	2	NA
20	0.376	2	-43.22
21	0.388	3	NA
22	0.408	3	NA
23	0.408	3	NA
24	0.44	3	-58.65
25	0.445	3	-47.57
26	0.445	3	-26.38
27	0.6	3	NA
28	0.6	3	-53.32
29	0.62	4	-68.07
30	0.62	4	-71.92
31	0.62	4	NA
32	0.62	4	-22.67
33	0.73	4	-64.27
34	0.737	4	-35.04
35	0.75	4	NA
36	1	5	-61.73
37	1	5	-54.82
38	1.5	5	-41.12
39	1.5	5	-64.98
Dose (x 10^6 IU/m^2) is coded in groups:
	1 = (0.04-0.045)
	2 = (0.16-0.38)
	3 = (0.385-0.61)
	4 = (0.62-0.99)
	5 = (1-1.5)

## Sheet: Fig6G
Fig6G: change in naive Tregs pSTAT5 MFI over 90 minutes
ID	Dose	Dosegroup	Baseline	90minutes
1	0.04	1	1699	1442
2	0.04	1	1155	1194
3	0.045	1	1569	1648
4	0.045	1	1395	1370
5	0.045	1	1513	1478
6	0.045	1	1644	1480
7	0.045	1	1316	1248
8	0.045	1	1353	971
9	0.045	1	NA	NA
10	0.045	1	1368	1403
11	0.045	1	1472	1452
12	0.045	1	913	338
13	0.16	2	1492	1347
14	0.16	2	1171	1044
15	0.16	2	1353	1273
16	0.175	2	1508	1479
17	0.317	2	550	466
18	0.363	2	1335	1196
19	0.365	2	1211	1172
20	0.376	2	1587	1376
21	0.388	3	1572	1504
22	0.408	3	790	768
23	0.408	3	798	688
24	0.44	3	866	832
25	0.445	3	1220	1318
26	0.445	3	1120	1241
27	0.6	3	1460	1270
28	0.6	3	1450	1376
29	0.62	4	893	825
30	0.62	4	1046	1006
31	0.62	4	NA	NA
32	0.62	4	1241	1209
33	0.73	4	1627	1453
34	0.737	4	1243	1153
35	0.75	4	1278	1176
36	1	5	1239	1135
37	1	5	1392	1182
38	1.5	5	1190	980
39	1.5	5	1052	896
Where variables are:
ID	a linking identifier to tables for other panels
Dose	x10^6 IU/m^2
Dosegroup	is Dose coded:
	1 = (0.04-0.045)
	2 = (0.16-0.38)
	3 = (0.385-0.61)
	4 = (0.62-0.99)
	5 = (1-1.5)

## Sheet: Fig6H
Fig6H: %change in nTregs pSTAT5 MFI day 1
ID	Dose	Dosegroup	Day1
1	0.04	1	NA
2	0.04	1	16.4
3	0.045	1	NA
4	0.045	1	NA
5	0.045	1	NA
6	0.045	1	-12.14
7	0.045	1	-2.11
8	0.045	1	-5.17
9	0.045	1	NA
10	0.045	1	NA
11	0.045	1	NA
12	0.045	1	NA
13	0.16	2	NA
14	0.16	2	-24.55
15	0.16	2	-23.4
16	0.175	2	NA
17	0.317	2	-10.1
18	0.363	2	NA
19	0.365	2	NA
20	0.376	2	2.29
21	0.388	3	NA
22	0.408	3	NA
23	0.408	3	NA
24	0.44	3	-22.34
25	0.445	3	-34.58
26	0.445	3	23.15
27	0.6	3	NA
28	0.6	3	-46.7
29	0.62	4	-46.03
30	0.62	4	-67.48
31	0.62	4	NA
32	0.62	4	0.76
33	0.73	4	-39.83
34	0.737	4	-27.09
35	0.75	4	NA
36	1	5	-40
37	1	5	-28.25
38	1.5	5	60.22
39	1.5	5	7.93
Dose (x 10^6 IU/m^2) is coded in groups:
	1 = (0.04-0.045)
	2 = (0.16-0.38)
	3 = (0.385-0.61)
	4 = (0.62-0.99)
	5 = (1-1.5)
