# Supplementary material for: Regulatory T Cell Responses in Participants with Type 1 Diabetes after a Single Dose of Interleukin-2: A Non-Randomised, Open Label, Adaptive Dose-Finding Trial
Source: PLoS Med. 2016 Oct 11;13(10):e1002139. doi: 10.1371/journal.pmed.1002139 (PMC5058548; doi:10.1371/journal.pmed.1002139)
Supplement: S7 Data — (XLSX) [file pmed.1002139.s010.xlsx]

## Sheet: Fig7A
Fig7A: %change in mTreg pSTAT5 MFI from baseline	Time
Dose	0	90mins	1	2	3	4	7
1	0	689.719	57.666	5.105	12.857	70.39	46.876
2	0	924.087	268.974	28.976	-4.354	-3.451	NA
3	0	1081.85	434.214	193.191	92.216	51.786	NA
4	0	1132.51	449.545	142.577	41.446	22.92	NA
5	0	1263.33	552.529	328.239	152.22	70.583	11.993
Time is in days
Dose (x 10^6 IU/m^2) is coded in groups:
	1 = (0.04-0.045)
	2 = (0.16-0.38)
	3 = (0.385-0.61)
	4 = (0.62-0.99)
	5 = (1-1.5)

## Sheet: Fig7B
Fig7B: %change in mTreg pSTAT5 MFI day 1
ID	Dose	Dosegroup	Day1
1	0.04	1	83.95
2	0.04	1	114.99
3	0.045	1	-21.6
4	0.045	1	152.26
5	0.045	1	82.1
6	0.045	1	19.53
7	0.045	1	1.71
8	0.045	1	-6.64
9	0.045	1	NA
10	0.045	1	0.33
11	0.045	1	150.03
12	0.045	1	NA
13	0.16	2	128.32
14	0.16	2	382.83
15	0.16	2	181.22
16	0.175	2	94.89
17	0.317	2	327.38
18	0.363	2	350.74
19	0.365	2	376.26
20	0.376	2	310.15
21	0.388	3	334.86
22	0.408	3	284.21
23	0.408	3	351.01
24	0.44	3	489.56
25	0.445	3	283.61
26	0.445	3	209.2
27	0.6	3	806.66
28	0.6	3	714.6
29	0.62	4	328.2
30	0.62	4	244.96
31	0.62	4	NA
32	0.62	4	722.33
33	0.73	4	567.46
34	0.737	4	395.21
35	0.75	4	439.1
36	1	5	707.66
37	1	5	568.21
38	1.5	5	436.16
39	1.5	5	498.09
Dose (x 10^6 IU/m^2) is coded in groups:
	1 = (0.04-0.045)
	2 = (0.16-0.38)
	3 = (0.385-0.61)
	4 = (0.62-0.99)
	5 = (1-1.5)

## Sheet: Fig7C
Fig7C: %change in mTreg CTLA-4 MFI from baseline	Time
Dose	0	90mins	1	2	3	4	7
1	0	7.106	7.557	6.099	-0.219	13.286	9.29
2	0	10.58	47.249	28.881	16.206	15.251	6.429
3	0	15.316	44.551	22.106	9.13	0.867	-8.678
4	0	5.544	53.005	8.09	17.912	-1.652	-12.146
5	0	21.477	67.884	44.148	14.335	-3.946	-6.311
Time is in days
Dose (x 10^6 IU/m^2) is coded in groups:
	1 = (0.04-0.045)
	2 = (0.16-0.38)
	3 = (0.385-0.61)
	4 = (0.62-0.99)
	5 = (1-1.5)

## Sheet: Fig7D
Fig7D: %change in mTreg CTLA-4 MFI day 1
ID	Dose	Dosegroup	Day1
1	0.04	1	-23.81
2	0.04	1	NA
3	0.045	1	4.42
4	0.045	1	23.1
5	0.045	1	28.62
6	0.045	1	-0.31
7	0.045	1	-4.67
8	0.045	1	5.63
9	0.045	1	NA
10	0.045	1	27.48
11	0.045	1	NA
12	0.045	1	NA
13	0.16	2	NA
14	0.16	2	4.95
15	0.16	2	41.12
16	0.175	2	13.11
17	0.317	2	42.31
18	0.363	2	64.55
19	0.365	2	104
20	0.376	2	60.7
21	0.388	3	34.14
22	0.408	3	47.83
23	0.408	3	41.27
24	0.44	3	30.98
25	0.445	3	39.88
26	0.445	3	26.24
27	0.6	3	49.07
28	0.6	3	87.02
29	0.62	4	45.19
30	0.62	4	69.79
31	0.62	4	46.88
32	0.62	4	NA
33	0.73	4	25.34
34	0.737	4	77.83
35	0.75	4	NA
36	1	5	43.31
37	1	5	28.74
38	1.5	5	131.61
39	1.5	5	NA
Dose (x 10^6 IU/m^2) is coded in groups:
	1 = (0.04-0.045)
	2 = (0.16-0.38)
	3 = (0.385-0.61)
	4 = (0.62-0.99)
	5 = (1-1.5)

## Sheet: Fig7E
Fig7E: %change in mTreg FOXP3 MFI from baseline	Time
Dose	0	90mins	1	2	3	4	7
1	0	4.253	21.026	7.177	6.153	14.799	4.341
2	0	9.627	49.92	41.728	24.313	21.346	14.584
3	0	5.52	62.749	28.799	17.8	10.086	5.325
4	0	-2.354	70.783	34.408	37.379	29.303	12.843
5	0	-0.931	104.897	39.204	38.032	9.504	10.046
Time is in days
Dose (x 10^6 IU/m^2) is coded in groups:
	1 = (0.04-0.045)
	2 = (0.16-0.38)
	3 = (0.385-0.61)
	4 = (0.62-0.99)
	5 = (1-1.5)

## Sheet: Fig7F
Fig7F: %change in mTreg FOXP3 MFI day 1
ID	Dose	Dosegroup	Day1
1	0.04	1	64.86
2	0.04	1	NA
3	0.045	1	0.9
4	0.045	1	15.43
5	0.045	1	8.5
6	0.045	1	33.3
7	0.045	1	8.17
8	0.045	1	28.84
9	0.045	1	NA
10	0.045	1	6.53
11	0.045	1	22.7
12	0.045	1	NA
13	0.16	2	NA
14	0.16	2	38.7
15	0.16	2	53.75
16	0.175	2	NA
17	0.317	2	60.08
18	0.363	2	72.32
19	0.365	2	36.71
20	0.376	2	37.97
21	0.388	3	19.91
22	0.408	3	73.81
23	0.408	3	50
24	0.44	3	11.78
25	0.445	3	61.19
26	0.445	3	57.05
27	0.6	3	152.65
28	0.6	3	75.59
29	0.62	4	69.49
30	0.62	4	64.5
31	0.62	4	20.53
32	0.62	4	NA
33	0.73	4	68.16
34	0.737	4	182.07
35	0.75	4	19.96
36	1	5	87.51
37	1	5	100.07
38	1.5	5	112.71
39	1.5	5	119.3
Dose (x 10^6 IU/m^2) is coded in groups:
	1 = (0.04-0.045)
	2 = (0.16-0.38)
	3 = (0.385-0.61)
	4 = (0.62-0.99)
	5 = (1-1.5)

## Sheet: Fig7G
Fig7G: %change in Ki-67+ mTregs from baseline	Time
Dose	0	90mins	1	2	3	4	7
1	0	12.038	16.319	2.057	14.014	21.81	3.73
2	0	1.034	16.338	15.594	15.661	18.504	9.657
3	0	1.927	29.155	31.993	24.041	21.938	7.005
4	0	-1.926	44.289	25.043	57.256	31.198	18.153
5	0	8.515	41.08	12.387	37.036	19.82	-1.7
Time is in days
Dose (x 10^6 IU/m^2) is coded in groups:
	1 = (0.04-0.045)
	2 = (0.16-0.38)
	3 = (0.385-0.61)
	4 = (0.62-0.99)
	5 = (1-1.5)

## Sheet: Fig7H
Fig7H: %change in FOXP3+ Tregs from baseline	Time
Dose	0	90mins	1	2	3	4	7
1	0	-10.938	1.887	0.585	-0.123	3.498	2.901
2	0	-15.435	-11.142	9.007	8.445	4.052	9.014
3	0	-14.218	-12.284	17.688	22.696	16.789	14.824
4	0	-15.046	-12.316	16.13	20.063	15.166	14.609
5	0	-12.983	-15.422	8.39	24.124	15.735	12.212
Time is in days
Dose (x 10^6 IU/m^2) is coded in groups:
	1 = (0.04-0.045)
	2 = (0.16-0.38)
	3 = (0.385-0.61)
	4 = (0.62-0.99)
	5 = (1-1.5)

## Sheet: Fig7J
Fig7J: predicted % change for each response from baseline
fit	lwr	upr	Day	Dose	Response
0	0	0	0	0.101	CD25
-7.68598	-11.397	-3.97499	90mins	0.101	CD25
-4.37332	-7.65602	-1.09062	1	0.101	CD25
4.08118	0.325294	7.83706	2	0.101	CD25
4.97701	0.827285	9.12673	3	0.101	CD25
2.23358	-1.8695	6.33665	4	0.101	CD25
4.98162	0.679325	9.28392	7	0.101	CD25
2.94996	-0.513711	6.41363	9	0.101	CD25
-0.364716	-4.11799	3.38856	14	0.101	CD25
0	0	0	0	0.497	CD25
-17.4379	-22.8928	-11.9829	90mins	0.497	CD25
-12.3311	-17.2078	-7.45444	1	0.497	CD25
15.8641	10.3152	21.413	2	0.497	CD25
18.5355	12.3707	24.7002	3	0.497	CD25
13.0271	6.93162	19.1225	4	0.497	CD25
13.1994	6.75467	19.6442	7	0.497	CD25
7.61784	2.38832	12.8473	9	0.497	CD25
5.43622	0.149794	10.7227	14	0.497	CD25
0	0	0	0	0.101	Tregs
0.414646	-1.04486	1.87416	90mins	0.101	Tregs
15.3703	11.1809	19.5596	1	0.101	Tregs
13.3082	9.05088	17.5656	2	0.101	Tregs
6.45415	3.04024	9.86805	3	0.101	Tregs
1.91801	-1.62496	5.46098	4	0.101	Tregs
3.32502	-0.387983	7.03802	7	0.101	Tregs
2.8629	-0.915529	6.64132	9	0.101	Tregs
0.278848	-3.91009	4.46779	14	0.101	Tregs
0	0	0	0	0.497	Tregs
-1.49115	-3.65936	0.677066	90mins	0.497	Tregs
44.6187	38.3951	50.8423	1	0.497	Tregs
43.9057	37.5811	50.2304	2	0.497	Tregs
28.5162	23.4445	33.5878	3	0.497	Tregs
17.133	11.8696	22.3963	4	0.497	Tregs
6.65985	1.1439	12.1758	7	0.497	Tregs
3.71334	-1.8998	9.32648	9	0.497	Tregs
-1.49291	-7.33802	4.3522	14	0.497	Tregs
0	0	0	0	0.101	pSTAT5
447.814	318.417	577.212	90mins	0.101	pSTAT5
105.831	66.2894	145.372	1	0.101	pSTAT5
8.87782	-20.8365	38.5922	2	0.101	pSTAT5
-2.70281	-42.0802	36.6746	3	0.101	pSTAT5
6.45785	-11.1591	24.0748	4	0.101	pSTAT5
0	0	0	0	0.497	pSTAT5
1217.72	1021.63	1413.81	90mins	0.497	pSTAT5
427.681	367.759	487.603	1	0.497	pSTAT5
138.028	93.079	182.976	2	0.497	pSTAT5
54.0987	-4.28667	112.484	3	0.497	pSTAT5
31.6068	4.96357	58.25	4	0.497	pSTAT5
This is the cubic model fit of predicted responses ("fit") and
confidence intervals ("lwr", "upr") for the two chosen doses of
the primary endpoint analysis.
Day is elapsed days since baseline.
