# Supplementary material for: Regulatory T Cell Responses in Participants with Type 1 Diabetes after a Single Dose of Interleukin-2: A Non-Randomised, Open Label, Adaptive Dose-Finding Trial
Source: PLoS Med. 2016 Oct 11;13(10):e1002139. doi: 10.1371/journal.pmed.1002139 (PMC5058548; doi:10.1371/journal.pmed.1002139)
Supplement: S8 Data — (XLSX) [file pmed.1002139.s011.xlsx]

## Sheet: Fig8A
Fig8A: %change in mTeff/non Treg CD4 from baseline	Time
Dose	0	90mins	1	2	3	4	7
1	0	7.039	1.669	1.469	2.489	2.576	2.09
2	0	5.688	1.215	0.23	0.962	-0.648	-0.331
3	0	3.768	1.044	0.021	0.925	-0.273	0.555
4	0	-2.233	-0.099	-0.48	0.275	0.083	-0.747
5	0	-2.182	-1.454	-0.498	2.608	3.659	3.43
Time is in days
Dose (x 10^6 IU/m^2) is coded in groups:
	1 = (0.04-0.045)
	2 = (0.16-0.38)
	3 = (0.385-0.61)
	4 = (0.62-0.99)
	5 = (1-1.5)

## Sheet: Fig8B
Fig8B: %change in mTeff 90 minutes
ID	Dose	Dosegroup	90mins
1	0.04	1	4.19
2	0.04	1	NA
3	0.045	1	5.06
4	0.045	1	5.44
5	0.045	1	8.52
6	0.045	1	11.37
7	0.045	1	5.2
8	0.045	1	2.14
9	0.045	1	NA
10	0.045	1	8.85
11	0.045	1	5.7
12	0.045	1	13.91
13	0.16	2	12.17
14	0.16	2	8.66
15	0.16	2	7.69
16	0.175	2	4.47
17	0.317	2	7.46
18	0.363	2	6.94
19	0.365	2	-0.39
20	0.376	2	-1.48
21	0.388	3	10.87
22	0.408	3	-3.25
23	0.408	3	2.45
24	0.44	3	2.62
25	0.445	3	-1.07
26	0.445	3	-0.1
27	0.6	3	4.15
28	0.6	3	14.47
29	0.62	4	4.78
30	0.62	4	-0.3
31	0.62	4	-1.63
32	0.62	4	-5.49
33	0.73	4	-3.15
34	0.737	4	-9.67
35	0.75	4	-0.17
36	1	5	-3.1
37	1	5	2.82
38	1.5	5	-3.8
39	1.5	5	-4.64
Dose (x 10^6 IU/m^2) is coded in groups:
	1 = (0.04-0.045)
	2 = (0.16-0.38)
	3 = (0.385-0.61)
	4 = (0.62-0.99)
	5 = (1-1.5)

## Sheet: Fig8C
Fig8C: %change in mTeff pSTAT5 MFI from baseline	Time
Dose	0	90mins	1	2	3
1	0	137.11	4.843	5.754	23.779
2	0	322.608	32.614	17.037	10.21
3	0	392.953	38.631	29.991	17.638
4	0	413.308	45.001	21.917	20.659
5	0	586.452	72.44	42.135	20.324
Time is in days
Dose (x 10^6 IU/m^2) is coded in groups:
	1 = (0.04-0.045)
	2 = (0.16-0.38)
	3 = (0.385-0.61)
	4 = (0.62-0.99)
	5 = (1-1.5)

## Sheet: Fig8D
Fig8D: %change in mTeff pSTAT5 day 1
ID	Dose	Dosegroup	Day1
1	0.04	1	4.02
2	0.04	1	47
3	0.045	1	-36.23
4	0.045	1	40.93
5	0.045	1	-21.38
6	0.045	1	24.76
7	0.045	1	-5.26
8	0.045	1	-12.76
9	0.045	1	NA
10	0.045	1	-4.02
11	0.045	1	11.38
12	0.045	1	NA
13	0.16	2	19.53
14	0.16	2	48
15	0.16	2	67.75
16	0.175	2	-20.26
17	0.317	2	90.72
18	0.363	2	5.26
19	0.365	2	11.2
20	0.376	2	38.72
21	0.388	3	21.4
22	0.408	3	68.46
23	0.408	3	20.99
24	0.44	3	30
25	0.445	3	11.13
26	0.445	3	-6.86
27	0.6	3	108.62
28	0.6	3	55.3
29	0.62	4	43.91
30	0.62	4	-3.84
31	0.62	4	NA
32	0.62	4	67.31
33	0.73	4	80.63
34	0.737	4	43.85
35	0.75	4	38.15
36	1	5	85.49
37	1	5	83.08
38	1.5	5	56.02
39	1.5	5	65.16
Dose (x 10^6 IU/m^2) is coded in groups:
	1 = (0.04-0.045)
	2 = (0.16-0.38)
	3 = (0.385-0.61)
	4 = (0.62-0.99)
	5 = (1-1.5)

## Sheet: Fig8E
Fig8E: %change in mTeff CD25 MFI from baseline	Time
Dose	0	90mins	1	2	3	4	7
1	0	-2.894	0.339	-3.884	-3.9	-5.084	-2.257
2	0	-12.953	-8.099	0.333	-6.279	-2.257	8.677
3	0	-16.801	-12.472	-9.329	-9.356	-10.142	-3.398
4	0	-17.831	-13.042	-8.808	-1.579	2.687	2.305
5	0	-21.121	-14.589	-0.182	1.481	4.612	1.911
Time is in days
Dose (x 10^6 IU/m^2) is coded in groups:
	1 = (0.04-0.045)
	2 = (0.16-0.38)
	3 = (0.385-0.61)
	4 = (0.62-0.99)
	5 = (1-1.5)

## Sheet: Fig8F
Fig8F: %change in mTeff CD25 MFI 90 minutes
ID	Dose	Dosegroup	90mins
1	0.04	1	-2.01
2	0.04	1	NA
3	0.045	1	-4.07
4	0.045	1	-4.59
5	0.045	1	0.67
6	0.045	1	-4.8
7	0.045	1	-8.37
8	0.045	1	-5.9
9	0.045	1	NA
10	0.045	1	7.36
11	0.045	1	-4.13
12	0.045	1	-3.1
13	0.16	2	-13.12
14	0.16	2	-4.88
15	0.16	2	-1.54
16	0.175	2	-20.09
17	0.317	2	-14.93
18	0.363	2	-20.91
19	0.365	2	-12.32
20	0.376	2	-15.83
21	0.388	3	-18.72
22	0.408	3	-21.75
23	0.408	3	-18.6
24	0.44	3	-8.45
25	0.445	3	-22.97
26	0.445	3	-15.11
27	0.6	3	-17.03
28	0.6	3	-11.79
29	0.62	4	-0.45
30	0.62	4	-0.8
31	0.62	4	-27.15
32	0.62	4	-16.23
33	0.73	4	-24.42
34	0.737	4	-28.11
35	0.75	4	-27.66
36	1	5	-17.99
37	1	5	-17.55
38	1.5	5	-25.57
39	1.5	5	-23.37
Dose (x 10^6 IU/m^2) is coded in groups:
	1 = (0.04-0.045)
	2 = (0.16-0.38)
	3 = (0.385-0.61)
	4 = (0.62-0.99)
	5 = (1-1.5)

## Sheet: Fig8G
Fig8G: %change in mTeff CD122 MFI from baseline	Time
Dose	0	90mins	1	2	3	4	7
1	0	-3.809	6.006	-3.255	-0.411	-3.933	-5.088
2	0	-22.561	3.201	17.334	9.055	7.933	7.091
3	0	-28.898	-5.129	-9.472	-1.784	3.954	2.428
4	0	-34.276	1.073	-3.631	-9.274	-5.376	-0.861
5	0	-31.103	-5.58	16.802	5.506	13.251	-5.733
Time is in days
Dose (x 10^6 IU/m^2) is coded in groups:
	1 = (0.04-0.045)
	2 = (0.16-0.38)
	3 = (0.385-0.61)
	4 = (0.62-0.99)
	5 = (1-1.5)

## Sheet: Fig8H
Fig8H: %change in mTeff CD122 MFI 90 minutes
ID	Dose	Dosegroup	90mins
1	0.04	1	-5.47
2	0.04	1	NA
3	0.045	1	17.14
4	0.045	1	4.24
5	0.045	1	0
6	0.045	1	1.64
7	0.045	1	-14.33
8	0.045	1	-27.52
9	0.045	1	NA
10	0.045	1	-0.86
11	0.045	1	NA
12	0.045	1	-9.11
13	0.16	2	-11.92
14	0.16	2	-24.56
15	0.16	2	-20.99
16	0.175	2	-5.5
17	0.317	2	NA
18	0.363	2	-23.93
19	0.365	2	-19.5
20	0.376	2	-51.52
21	0.388	3	-10.08
22	0.408	3	-40.21
23	0.408	3	-37.84
24	0.44	3	-32.24
25	0.445	3	-25.59
26	0.445	3	-40.36
27	0.6	3	-29.15
28	0.6	3	-15.73
29	0.62	4	-24.12
30	0.62	4	-26.62
31	0.62	4	-41.81
32	0.62	4	-40
33	0.73	4	NA
34	0.737	4	-43.83
35	0.75	4	-29.27
36	1	5	-43.72
37	1	5	-30.51
38	1.5	5	-19.08
39	1.5	5	NA
Dose (x 10^6 IU/m^2) is coded in groups:
	1 = (0.04-0.045)
	2 = (0.16-0.38)
	3 = (0.385-0.61)
	4 = (0.62-0.99)
	5 = (1-1.5)

## Sheet: Fig8I
Fig8I: %change in Ki-67+ mTeff from baseline	Time
Dose	0	90mins	1	2	3	4	7
1	0	-13.025	-5.277	-13.795	-2.519	0.882	-1.776
2	0	-13.181	-8.108	0.092	1.488	9.045	-0.034
3	0	7.637	28.698	27.16	33.55	54.785	34.995
4	0	33.303	48.325	4.988	73.714	64.15	37.484
5	0	21.896	37.928	14.31	117.389	137.298	61.561
Time is in days
Dose (x 10^6 IU/m^2) is coded in groups:
	1 = (0.04-0.045)
	2 = (0.16-0.38)
	3 = (0.385-0.61)
	4 = (0.62-0.99)
	5 = (1-1.5)

## Sheet: Fig8J
Fig8J: Maximum %change in Ki-67+ mTeff
ID	Dose	Dosegroup	Day7
1	0.04	1	NA
2	0.04	1	NA
3	0.045	1	-20.69
4	0.045	1	-18.71
5	0.045	1	-41.35
6	0.045	1	71.75
7	0.045	1	30.17
8	0.045	1	59.66
9	0.045	1	NA
10	0.045	1	42.66
11	0.045	1	40.98
12	0.045	1	52.38
13	0.16	2	-32.12
14	0.16	2	61.33
15	0.16	2	37.84
16	0.175	2	-5.04
17	0.317	2	35.2
18	0.363	2	63.36
19	0.365	2	43.41
20	0.376	2	14.34
21	0.388	3	7.38
22	0.408	3	19.86
23	0.408	3	NA
24	0.44	3	60.18
25	0.445	3	114.16
26	0.445	3	108.57
27	0.6	3	95.33
28	0.6	3	70.13
29	0.62	4	0.24
30	0.62	4	70.22
31	0.62	4	85.59
32	0.62	4	NA
33	0.73	4	346.15
34	0.737	4	81.25
35	0.75	4	-0.71
36	1	5	281.86
37	1	5	34.25
38	1.5	5	NA
39	1.5	5	240.34
Dose (x 10^6 IU/m^2) is coded in groups:
	1 = (0.04-0.045)
	2 = (0.16-0.38)
	3 = (0.385-0.61)
	4 = (0.62-0.99)
	5 = (1-1.5)
