# Supplementary material for: Regulatory T Cell Responses in Participants with Type 1 Diabetes after a Single Dose of Interleukin-2: A Non-Randomised, Open Label, Adaptive Dose-Finding Trial
Source: PLoS Med. 2016 Oct 11;13(10):e1002139. doi: 10.1371/journal.pmed.1002139 (PMC5058548; doi:10.1371/journal.pmed.1002139)
Supplement: S9 Data — (XLSX) [file pmed.1002139.s012.xlsx]

## Sheet: Fig9A
Fig9A: %change in NK CD56bright/lympocytes from baseline	Time
Dose	0	90mins	1	2	3	4	7
1	0	-53.965	20.987	7.693	20.968	6.957	8.008
2	0	-71.969	-7.041	4.772	3.211	16.449	-2.079
3	0	-72.955	18.185	21.413	56.363	38.999	24.14
4	0	-85.211	-3.497	11.569	20.214	7.42	39.433
5	0	-77.769	40.547	53.045	187.084	182.718	161.405
Time is in days
Dose (x 10^6 IU/m^2) is coded in groups:
	1 = (0.04-0.045)
	2 = (0.16-0.38)
	3 = (0.385-0.61)
	4 = (0.62-0.99)
	5 = (1-1.5)

## Sheet: Fig9B
Fig9B: %change in NK CD56bright 90 minutes
ID	Dose	Dosegroup	90mins
1	0.04	1	-30.56
2	0.04	1	-45.83
3	0.045	1	-58.82
4	0.045	1	-57.14
5	0.045	1	-50.77
6	0.045	1	-29.87
7	0.045	1	-69.77
8	0.045	1	-76.53
9	0.045	1	NA
10	0.045	1	-60
11	0.045	1	-56.82
12	0.045	1	-57.5
13	0.16	2	-97.27
14	0.16	2	-56.92
15	0.16	2	-50
16	0.175	2	-61.19
17	0.317	2	-100
18	0.363	2	-83.95
19	0.365	2	-50
20	0.376	2	-76.41
21	0.388	3	-92.33
22	0.408	3	-77.27
23	0.408	3	-65.57
24	0.44	3	-66.67
25	0.445	3	-81.74
26	0.445	3	-62.96
27	0.6	3	-67.65
28	0.6	3	-69.44
29	0.62	4	-70
30	0.62	4	-91.02
31	0.62	4	-86.96
32	0.62	4	-79.52
33	0.73	4	-84.29
34	0.737	4	-87.25
35	0.75	4	-97.45
36	1	5	-67.73
37	1	5	-80
38	1.5	5	-75.45
39	1.5	5	-87.89
Dose (x 10^6 IU/m^2) is coded in groups:
	1 = (0.04-0.045)
	2 = (0.16-0.38)
	3 = (0.385-0.61)
	4 = (0.62-0.99)
	5 = (1-1.5)

## Sheet: Fig9C
Fig9C: %change in NK CD56bright pSTAT5 from baseline	Time
Dose	0	90mins	1	2	3
1	0	88.155	-1.017	-3.485	9.769
2	0	149.688	15.927	-2.466	-2.579
3	0	185.553	18.371	18.785	-12.604
4	0	233.071	12.086	-9.075	0.918
5	0	205.693	8.825	-9.381	-10.954
Time is in days
Dose (x 10^6 IU/m^2) is coded in groups:
	1 = (0.04-0.045)
	2 = (0.16-0.38)
	3 = (0.385-0.61)
	4 = (0.62-0.99)
	5 = (1-1.5)

## Sheet: Fig9D
Fig9D: %change in NK CD56bright CD25 MFI from baseline	Time
Dose	0	90mins	1	2	3	4	7
1	0	-40.828	-16.783	-8.942	-7.598	-4.367	-6.593
2	0	-70.162	-48.233	-11.187	-7.607	4.128	16.071
3	0	-77.338	-58.6	-29.774	-22.408	-8.293	4.888
4	0	-77.097	-61.545	-35.223	-14.433	2.591	-2.081
5	0	-50.544	-74.209	-30.951	-10.89	19.385	8.722
Time is in days
Dose (x 10^6 IU/m^2) is coded in groups:
	1 = (0.04-0.045)
	2 = (0.16-0.38)
	3 = (0.385-0.61)
	4 = (0.62-0.99)
	5 = (1-1.5)

## Sheet: Fig9E
Fig9E: %change in NK CD56bright CD25 MFI day 1
ID	Dose	Dosegroup	Day1
1	0.04	1	8.68
2	0.04	1	-13.73
3	0.045	1	-38.75
4	0.045	1	-8.86
5	0.045	1	-28.7
6	0.045	1	12.45
7	0.045	1	-21.14
8	0.045	1	-23.76
9	0.045	1	NA
10	0.045	1	-19.83
11	0.045	1	-35.16
12	0.045	1	-15.82
13	0.16	2	-12.86
14	0.16	2	-44.26
15	0.16	2	-61.02
16	0.175	2	-37.93
17	0.317	2	-63.16
18	0.363	2	-46.8
19	0.365	2	-59.62
20	0.376	2	-60.22
21	0.388	3	-51.08
22	0.408	3	-60.67
23	0.408	3	-47.1
24	0.44	3	-44.58
25	0.445	3	-65.85
26	0.445	3	-46.49
27	0.6	3	-77.18
28	0.6	3	-75.86
29	0.62	4	-49.08
30	0.62	4	-70.03
31	0.62	4	-57.49
32	0.62	4	-72.18
33	0.73	4	-72.3
34	0.737	4	-44.75
35	0.75	4	-64.98
36	1	5	-71.53
37	1	5	-69.54
38	1.5	5	-86.75
39	1.5	5	-69.01
Dose (x 10^6 IU/m^2) is coded in groups:
	1 = (0.04-0.045)
	2 = (0.16-0.38)
	3 = (0.385-0.61)
	4 = (0.62-0.99)
	5 = (1-1.5)

## Sheet: Fig9F
Fig9F: %change in NK CD56bright CD122 MFI from baseline	Time
Dose	0	90mins	1	2	3	4	7
1	0	-2.415	8.362	-0.5	-0.003	-2.466	0.308
2	0	-17.352	16.398	14.041	2.828	9.232	5.266
3	0	-15.218	22.546	9.276	-1.667	0.44	9.593
4	0	2.184	24.496	7.927	2.554	4.375	3.089
5	0	-35.471	22.195	6.895	3.54	4.565	-4.63
Time is in days
Dose (x 10^6 IU/m^2) is coded in groups:
	1 = (0.04-0.045)
	2 = (0.16-0.38)
	3 = (0.385-0.61)
	4 = (0.62-0.99)
	5 = (1-1.5)

## Sheet: Fig9G
Fig9G: %change in NK CD56bright CD122 MFI day 1
ID	Dose	Dosegroup	Day1
1	0.04	1	2.6
2	0.04	1	12.4
3	0.045	1	16.95
4	0.045	1	6.02
5	0.045	1	14.55
6	0.045	1	-0.07
7	0.045	1	11.89
8	0.045	1	-1.58
9	0.045	1	NA
10	0.045	1	20.85
11	0.045	1	-6.82
12	0.045	1	15.19
13	0.16	2	12.98
14	0.16	2	15.03
15	0.16	2	13.11
16	0.175	2	-9.87
17	0.317	2	8.8
18	0.363	2	27.09
19	0.365	2	69.75
20	0.376	2	-5.71
21	0.388	3	31.8
22	0.408	3	23.11
23	0.408	3	21.4
24	0.44	3	7.09
25	0.445	3	30.19
26	0.445	3	27.43
27	0.6	3	25.28
28	0.6	3	14.06
29	0.62	4	35.71
30	0.62	4	1.26
31	0.62	4	10.78
32	0.62	4	9.72
33	0.73	4	29.13
34	0.737	4	40.09
35	0.75	4	44.78
36	1	5	15.22
37	1	5	25.57
38	1.5	5	35.91
39	1.5	5	12.09
Dose (x 10^6 IU/m^2) is coded in groups:
	1 = (0.04-0.045)
	2 = (0.16-0.38)
	3 = (0.385-0.61)
	4 = (0.62-0.99)
	5 = (1-1.5)

## Sheet: Fig9H
Fig9H: %change in NK Ki-67+ CD56bright from baseline	Time
Dose	0	90mins	1	2	3	4	7
1	0	NA	35.796	35.039	37.698	32.207	37.365
2	0	NA	5.244	85.579	96.583	255.41	51.281
3	0	NA	14.084	102.133	186.091	186.309	23.434
4	0	NA	11.794	127.997	256.111	204.555	84.134
5	0	NA	44.035	210.366	301.538	300.582	35.664
Time is in days
Dose (x 10^6 IU/m^2) is coded in groups:
	1 = (0.04-0.045)
	2 = (0.16-0.38)
	3 = (0.385-0.61)
	4 = (0.62-0.99)
	5 = (1-1.5)
