# Supplementary material for: Regulatory T Cell Responses in Participants with Type 1 Diabetes after a Single Dose of Interleukin-2: A Non-Randomised, Open Label, Adaptive Dose-Finding Trial
Source: PLoS Med. 2016 Oct 11;13(10):e1002139. doi: 10.1371/journal.pmed.1002139 (PMC5058548; doi:10.1371/journal.pmed.1002139)
Supplement: S10 Data — (XLSX) [file pmed.1002139.s013.xlsx]

## Sheet: Fig10A
Fig10A: %change in mTreg CXCR3+ MFI from baseline	Time
Dose	0	90mins	1	2	3	4	7
1	0	0.036	6.893	7.23	3.399	2.125	-3.802
2	0	2.006	14.928	5.699	1.827	-0.25	-1.332
3	0	-2.691	17.598	10.155	5.795	3.981	2.199
4	0	-3.439	19.375	8.48	2.11	-1.275	-3.896
5	0	0.454	22.02	20.749	17.772	11.626	5.493
Time is in days
Dose (x 10^6 IU/m^2) is coded in groups:
	1 = (0.04-0.045)
	2 = (0.16-0.38)
	3 = (0.385-0.61)
	4 = (0.62-0.99)
	5 = (1-1.5)

## Sheet: Fig10B
Fig10B: %change in mTreg CXCR3+ MFI day 1
ID	Dose	Dosegroup	Day1
1	0.04	1	0.56
2	0.04	1	NA
3	0.045	1	5.27
4	0.045	1	35.81
5	0.045	1	2.61
6	0.045	1	-5.68
7	0.045	1	4.86
8	0.045	1	13.01
9	0.045	1	NA
10	0.045	1	7.8
11	0.045	1	-0.19
12	0.045	1	4.88
13	0.16	2	11.69
14	0.16	2	13.94
15	0.16	2	12.77
16	0.175	2	9.4
17	0.317	2	18.28
18	0.363	2	15.45
19	0.365	2	16.99
20	0.376	2	20.9
21	0.388	3	0.13
22	0.408	3	NA
23	0.408	3	NA
24	0.44	3	33.05
25	0.445	3	16.84
26	0.445	3	15.3
27	0.6	3	20.26
28	0.6	3	20
29	0.62	4	23.65
30	0.62	4	31.94
31	0.62	4	18.57
32	0.62	4	19.36
33	0.73	4	21.27
34	0.737	4	11.05
35	0.75	4	9.77
36	1	5	25.5
37	1	5	18.97
38	1.5	5	21.33
39	1.5	5	22.27
Dose (x 10^6 IU/m^2) is coded in groups:
	1 = (0.04-0.045)
	2 = (0.16-0.38)
	3 = (0.385-0.61)
	4 = (0.62-0.99)
	5 = (1-1.5)

## Sheet: Fig10C
Fig10C: %change in mTregs CCR6 MFI from baseline	Time
Dose	0	90mins	1	2	3	4	7
1	0	0.94	6.782	0.461	1.608	-1.016	-1.744
2	0	3.025	23.496	17.651	18.57	8.132	6.529
3	0	2.051	21.439	20.175	4.006	1.523	-3.015
4	0	-0.556	31.259	21.118	21.687	16.385	9.854
5	0	-6.407	36.473	26.751	27.024	13.458	13.909
Time is in days
Dose (x 10^6 IU/m^2) is coded in groups:
	1 = (0.04-0.045)
	2 = (0.16-0.38)
	3 = (0.385-0.61)
	4 = (0.62-0.99)
	5 = (1-1.5)

## Sheet: Fig10D
Fig10D: %change in mTregs CCR6 MFI day 1
ID	Dose	Dosegroup	Day1
1	0.04	1	7.69
2	0.04	1	NA
3	0.045	1	2.56
4	0.045	1	14.93
5	0.045	1	8.75
6	0.045	1	-5.49
7	0.045	1	11.53
8	0.045	1	3.69
9	0.045	1	NA
10	0.045	1	7.89
11	0.045	1	5.44
12	0.045	1	10.82
13	0.16	2	16.95
14	0.16	2	26.39
15	0.16	2	23.5
16	0.175	2	36.14
17	0.317	2	22.27
18	0.363	2	13.63
19	0.365	2	5.92
20	0.376	2	43.16
21	0.388	3	-0.3
22	0.408	3	12.1
23	0.408	3	11.45
24	0.44	3	30.21
25	0.445	3	24.23
26	0.445	3	26.7
27	0.6	3	27.34
28	0.6	3	39.78
29	0.62	4	26.33
30	0.62	4	37.49
31	0.62	4	53.58
32	0.62	4	25.78
33	0.73	4	27.07
34	0.737	4	15.8
35	0.75	4	32.76
36	1	5	43.28
37	1	5	26.09
38	1.5	5	30.22
39	1.5	5	46.29
Dose (x 10^6 IU/m^2) is coded in groups:
	1 = (0.04-0.045)
	2 = (0.16-0.38)
	3 = (0.385-0.61)
	4 = (0.62-0.99)
	5 = (1-1.5)
